# Supplementary material for: Expanding the genotype and phenotype spectrum of SYT1-associated neurodevelopmental disorder
Source: Genet Med. 2022 Apr;24(4):880–93. doi: 10.1016/j.gim.2021.12.002 (PMC8986325; doi:10.1016/j.gim.2021.12.002)
Supplement: Supplemental Table 2 [file mmc2.xlsx]

## Sheet: Sheet1
SYT1a Variant	Leu159Arg (L159R)	Thr196Lys (T196K)	Glu209Lys (E209K)	Glu219Gln (E219Q)	Met303Lys (M303K)	Met303Val (M303V)	Asp304Gly (D304G)	Ser309Pro (S309P)	Asn341Ser (N341S)	Tyr365Cys (Y365C)	Asp366Glu (D366E)	Asp366Glu (D366E)	Asp366Glu (D366E)	Lsy367dup (K367dup)	Ile368Thr (I368T)	Ile368Thr (I368T)	Ile368Thr (I368T)	Ile368Thr (I368T)	Ile368Thr (I368T)	Gly369Asp	Asn371Lys (N371K)	Asn371Lys (N371K)
	c.476T>G	c.587C>A	c.625G​>A	c.655G>C	c.908T>A	c.907A​>G	c.911A>G	c.925T>C	c.1022A​>G	c.1094A>G	c.1098C>A	c.1098C>A	c.1098C>G	c.1100_1102dup	c. 1103T>C	c. 1103T>C	c.1103T>C	c. 1103T>C	c. 1103T>C	c.1106G>A	c.1113C>G	c.1113C>G
Number in Figure 4a													(1)		(1)	(2)	(3)	(4)	(5)			(1)
Case previously published	No	No	Kaplanis et al. (2020)1	No	Cafiero et al. (2015)2; Baker et al. (2018)3	Kaplanis et al. (2020)1	Baker et al. (2018)3; Bradberry et al. (2020)4; Kaplanis et al. (2020)1	No	No	No	Baker et al. (2018)3; Bradberry et al. (2020)4	Baker et al. (2018)3	Baker et al. (2018)3	No	Baker et al. (2018)3	Baker et al. (2018)3	Baker et al. (2018)3	Baker et al. (2015)5; Baker et al. (2018)3; Bradberry et al. (2020)4	No	No	Baker et al. (2018)3	Baker et al. (2018)3
Clinvar Accession or Decipher ID	SCV001572321.1		Decipher Patient 271292		SCV000852010.1	Decipher Patient 274395	SCV000852011.1		Decipher Patient 372118		SCV000852013.1	SCV000852013.1	SCV000852013.1	SCV001190712.1	SCV000852012.1	SCV000852012.1	SCV000588405.1	SCV000852012.1	Decipher Patient 281640		SCV000852014.1	SCV000852014.1
Any additional variants reported	Nil	Nil	Nil	Nil	Nil	De novo NOTCH2 missense VUS a/w Alagille syndrome, not consistent with neurodevelopmental phenotype	BRWD3 VUS	Nil	COL2A1 missense a/w spondoepiphyseal dysplasia, not consistent with neurodevelopmental phenotype	LDLR variant, consistent with patient's raised cholesterol	Nil	Nil	Nil	Nil	Nil	Nil	Nil	Nil	Nil	Nil	Nil	Nil
Age at last documented evaluation / years	4	4	11	12	7	10	21	18 months	6	26	3	3	9	1	7	4	6	14	11	5	3	4
Abnormality of prenatal development or birth HP:0001197	Nil	Nil	Required resuscitation and SCBU admission	Nil	Nil	Nil	Nil	Nil	Nil	Nil	Nil	Nil	Required NICU admission	Meconium aspiration, required 2 week NICU admission including ventilation	Nil	Nil	Nil	Mild prematurity (35/40 weeks)	Nil	Nil	Nil	Nil
Phenotypic abnormality (other) HP:0000118	Nil	Nil	Nil	Nil	Nil	Nil	Nil	Nil	Nil	Undescended testicle, hernia repair	Atrial septal defect	Nil	Unilateral 2/3 toe syndactyly	Nil	Nil	Nil	Dermoid cyst	Bilateral talipes	Talipes	Nil	Dermoid cyst	Nil
Weight/ percentile	n/a	n/a	At 4 years: -0.14 SD	26kg (<1st)	25th	At 3 years: 50th	0.4th	n/a	17.7 kg (-1.4SD)	68.8kg	25th	3rd	75th	5.5kg (<3rd)	10th	n/a	<3rd	50th	n/a	n/a	n/a	n/a
Height / percentile	n/a	n/a	105 cm (-0.5 SD)	132 cm (<1st)	75th	75th	n/a	n/a	108 cm (-1.7 SD)	159.5 cm (75th)	50th	n/a	25th	59 cm (<3rd)	10th	n/a	10th	50th	n/a	n/a	n/a	n/a
Orbitofrontal circumference / percentile	-2.5 SD	n/a	52 cm (-0.4 SD)	53 cm (10th)	10th	25th	50th	n/a	55 cm (> +2SD)	57 cm (>95th)	75th	75th	50th	41 cm (3-5th)	10th	n/a	5th	25th	n/a	n/a	Normal range	15th
Abnormality of the respiratory system HP:0002086	Nil	Nil	Tonsillectomy required	Nil	Nil	Nil	Nil	Nil	Frequent nose bleeds	Nil	Laryngomalacia, sleep apnoea	Nil	Central apnoea, cyanotic episodes	Nil	Nil	Nil	Nil	Hyperventilation-induced cyanotic episodes	Autonomic dysfunction with hypotensive episodes, chest infections	Nil	Nil	Sleep apnoea
Abnormality of the musculoskeletal system HP:0033127	Nil	Nil	Torticollis (surgery), hypermobility	Nil	Joint laxity	Bilateral planovalgus, misaligned talus with 0.5 cm leg length discrepancy	Progressive contractures, scoliosis	Nil	Abnormal thorax shape, macrocephaly (suspected to be COL2A1-related)	Nil	Nil	Nil	Lumbar lordosis, bilateral hindfoot valgus deformities	Nil	Nil	Nil	Nil	Nil	Nil	Nil	Nil	Nil
Abdominal symptom HP:0011458	Nil	Nil	Nil	Feeding difficulties (drooling and dysphagia), onset age 10 years, now soft diet only	Nil	Feeding difficulties, dribbling, constipation	Gastro-oesophageal reflux	Feeding difficulties, mainly liquid diet	Nil	Chronic diarrhoea, suspected hyperphagia	Nil	Constipation	Nil	Gastro-oesophageal reflux (moderate to severe)	Gastro-oesophageal reflux, swallowing difficulties	Nil	Gastro-oesophageal reflux, feeding difficulties	Constipation, urinary retention	Feeding difficulties, severe reflux, necrotic bowel, pancreatitis with pseudocysts, urinary retention	Nil	Feeding difficulties	Gastro-oesophageal reflux, feeding difficulties
Abnormal eye physiology HP:0012373	Strabismus	Nil	Nil	Severe esotropia, surgery at 9 and 10 years	Esotropia	Esotropia	Strabismus, hypermetropia	Suspected cerebral visual impairment	Hypermetropia	Nystagmus, esotropia, visual impairments	Esotropia	Nystagmus, strabismus	Esotropia, strabismus	Nil	Nystagmus	Bilateral hypermetropia	Nystagmus	Esotropia (repaired)	Visual impairment	Exotropia	Nystagmus	Nystagmus
Seizure HP:0001250	No	No	No	At age 2-3 years, absences, treated with sodium valproate. Continued after stopping treatment	No	Frequent absences, short tonic-clonic seizures at age 2-3 years, night-time seizures. Unresponsive to sodium valproate, partially responsive to Clobazam	No	No	No	No	No	No	No	Infantile spasms - abnormal fetal movements, presented at 2 months with abnormal eye and upper limb movements	No	No	No	No	Absences	No	No	No
Neonatal hypotonia HP:0001319	No	No	Yes	Yes	Yes	Yes	Yes	Yes	Yes	Yes	Yes	Yes	Yes	Yes, severe	Yes	Yes	Yes	Yes	Yes	No	Yes	Yes
Abnormality of movement HP:0100022	No	No	Ataxia, repetitive movements eg. slaps head when frustrated	Myoclonic twitches, choreoathetoid movements from age 9 years. Ataxic gait worsening with age	Ataxia	Myoclonic jerks, ataxia, stereotypies, suspected chorea	Stereotypies, suspected dystonia at younger age	Dystonia, suspected upper limb involuntary posturing	No	Ataxia, chorea, myoclonus, tremor	No	No	No	No	Repetitive leg kicking, foot posturing, stereotypies	Dystonia, chorea-athetosis	Hyperkinesis, stereotypies	Dystonia, chorea, athetosis, stereotypies	Dystonia, hyperkinesis, stereotypies, chorea and tremor	Nil	Dystonia, dyskinetic cerebral palsy	Trunk and limb dystonia, chorea
EEG abnormality HP:0002353	Rare isolated right frontal spikes during slow wave sleep, otherwise normal	n/a	n/a	Normal	Reported generalized disturbance of cerebral electrical activity	At age 2.5 years: almost continuous high amplitude 2-3Hz parieto-occipital activity plus frequent sharp waves and spikes. Suggestive of Angelman syndrome	At age 4 years: slowing of posterior dominant rhythm, frequent multifocal spikes, rare generalised bursts of spikes Age 7 years (sedated): background dominated by 1-2Hz delta activity, occasional spikes	At age 9 months: abnormal	n/a	At age 1.5 years: normal. At age 4 years: abnormal with intermittent occipital rhythmic delta, plus few spikes and waves in sleep. At age 16 years: intermittent, generalised, polymorphic 1-3Hz	At age 2 years: background slowing, occipital intermittent rhythmic delta activity, no ictal features	At 2 years: rare low amplitude spikes from the right occipital region during drowsiness, otherwise normal	Multiple recordings and VEM – abnormal (unspecified)	At 5 months: hypsarrhythmia	High amplitude low frequency activity, no ictal features	Generalized slowing without epileptic activity	Bursts of bilateral synchronous slow wave activity	Bursts of high amplitude synchronous activity with some epileptiform features (declining with age)	n/a	n/a	At age 4 years: absence of normal background trace, in wake high voltage diffuse slow activity. Peak-wave complexes prevalent in the parieto-occipital areas, often extending to frontal areas	Generalised slow wave activity with epileptiform features
MRI abnormality HP:0012639	Normal	n/a	n/a	At age 10 years: subtle, tiny focus of gray matter heterotopia along the ependymal lining of the posterior horn of the left lateral ventricle	At ages 1 and 5 years: normal	At age 3 years: normal	Delayed myelination, otherwise unremarkable	n/a	n/a	UBOs. Mild diffuse progressive volume loss (cerebral and cerebellar)	Unremarkable	n/a	At age 2 years: suspected occipital changes. At age 3 years: normal	Unremarkable	At age 6 months: normal	Normal	Minimally reduced white matter	At ages 3 and 8 years: normal	n/a	n/a	Normal on 3 occasions	At age 6 months: normal. At age 25 months: atypical periventricular white matter lesions
Age sat / months (- behavoiur not present; n/a no data available)	n/a	8 months	8 months	10 months	Mild delay	18 months	3 years	n/a	Normal range	Normal range-mild delay	13 months	24 months	14 months	-	18 months	12 months	< 1 year	24 months	4 years	9 months	3 years	3 years
Age crawled / months (- behavoiur not present; n/a no data available)	n/a	10 months	-	6 months	Mild delay	23 months	7 years	n/a	Normal range	-	15 months	-	3 years	-	-	-	< 2 years	-	-	18 months	-	-
Age walked / years (- behavoiur not present; n/a no data available)	23 months	18 months	18 months	14 months	2 years	4 years	-	n/a	18 months	3 years	2.5 years	-	4.5 years	-	6 years	-	-	10 years (but declined and non-ambulatory from age ~14 years)	-	2 years	-	-
Motor delay severity	Mild	Normal range	Normal range	Normal range	Mild	Moderate	Severe	Unclassifiable	Normal range	Moderate	Mild	Unclassifiable	Moderate	Unclassifiable	Severe	Unclassifiable	Severe	Severe	Severe	Mild	Unclassifiable	Severe
Speech / words used	1st words at 2 years, uses some words at 4 years, good comprehension	Vocalised “mama” at 6 months. Sentences at 4 years	Vocalised “dada” at 8 months, then stopped. First words between 1 and 2 years. Linking words at 3 years. Expressive and pragmatic language difficulties	1st words 9-10 months, phrases from 24 months	50 words at 7 years	4 words at 18 months, 15-20 words at 3 years, 2-word phrases at 5 years, sentences at 7 years. Uses 50 words at 10 years	0	n/a	Speaks in short sentences	1st words at 4 years, global language delay	1st words at 3 years	0	0	n/a	0	0	0	0	0	Short phrases at 3 years, no fluent speech	0	0
Sleep disturbance HP:0002360	Not known	No	Yes - taking melatonin and circatin	No	Not known	Intermittent	Yes	Yes – maximal sleep duration 3 hours until 18 months	In infancy only	Hypersomnia first 3 months, then sleep disruptions	No	Not known	Yes	Too young to comment	No	Hypersomnia during infancy. Sleep initiation problems - taking melatonin	Yes, from age around 3 years - improved by taking clonidine	Yes	Hypersomnia for 1st year, then sleep disruptions	No	Yes	Yes
Education / ID	Not known	SEN school	Mainstream school with support.	SEN school - regression from age 9 years	Not known	Mainstream school	Not known	n/a	Kindergarten special unit	Supported living and supported employment	Not known	Not known	SEN school	Too young to comment	Special educational unit within mainstream school	SEN school	Special unit within mainstream school	SEN residential school	SEN school	Mainstream with additional support	SEN school	Kindergarten with additional support
Behaviour and mental health	Suspected autism spectrum disorder	Hyperactive. Very occasional self-injury – chewing on hands (self and sisters)	Autism diagnosis at age 8 years, mild difficulties across autism domains	Autism diagnosis, Tourettes (throat clearing), OCD and self-injury	Angry outbursts, impatience and impulsivity	Happy, sociable at 5 years, water obsession. Onset of difficulties at 6 years - obsessive, anxious about change, very active and restless, repetitive hand movements	Head-banging, object mouthing, chest-beating	Finger chewing	Nil reported	Autism diagnosis, psychosis / schizoaffective disorder, agitated episodes, skin picking, hand/arm-biting, especially when upset or anxious	Object mouthing, head-banging	Self-biting and scratching when frustrated	Autism diagnosis. Hyperactive, hand biting, screaming, obsessions and repetition	Not interacting at 1 year	Thumb biting, head butting	Finger-chewing	Hand-chewing, object mouthing	Hand-biting, chest-beating	Nil reported	Nil reported	Screaming episodes, hand-chewing	Screaming episodes, teeth grinding
